# Supplementary material for: A Guide for the Food Industry to Meet the Future Skills Requirements Emerging with Industry 4.0
Source: Foods. 2020 Apr 14;9(4):492. doi: 10.3390/foods9040492 (PMC7230995; doi:10.3390/foods9040492)
Supplement: Supplementary file 1 [file foods-09-00492-s001.zip]

Archive with 5 entries (5 files):
- Figure S3 original .xlsx
- Figure 10 original.xlsx
- Figure S4 original .xlsx
- Figure S1 original .xlsx
- Figure S2 original.xlsx
