# Supplementary material for: A Guide for the Food Industry to Meet the Future Skills Requirements Emerging with Industry 4.0
Source: Foods. 2020 Apr 14;9(4):492. doi: 10.3390/foods9040492 (PMC7230995; doi:10.3390/foods9040492)
Supplement: Supplementary file 1 [file foods-09-00492-s001.zip › Figure S3 original .xlsx]

## Sheet: food
ESCO Occupation	food grader	food production manager	food production operator	food safety specialist	food and beverage packaging technologist	food production engineer	food biotechnologist	food safety inspector	food production planner	food analyst	food technician
	essential	essential	essential	essential	essential	essential	essential	essential	essential	essential	essential
	knowledge	knowledge	knowledge	knowledge	knowledge	knowledge	knowledge	knowledge	knowledge	knowledge	knowledge
	food and beverage industry	financial capability	food safety principles	food legislation	packaging engineering	electrical engineering	biotechnology	cultural practices regarding animal parts sorting	food legislation	food safety principles	food and beverage industry
	food legislation	food and beverage industry		food preservation	packaging functions	electronics	enzymatic processing	cultural practices regarding animal slaughter	quality assurance methodologies	food safety standards	food preservation
	food materials	food legislation		food storage	packaging processes	food storage	fermentation processes of beverages	european food safety policy	statistics	food science	food product ingredients
	food preservation	quality assurance methodologies			product package requirements	quality assurance methodologies	fermentation processes of food	food and beverage industry		food toxicity	functional properties of foods
	food product ingredients				quality assurance methodologies		food allergies	food legislation		ingredient threats	pathogenic microorganisms in food
	food safety principles				types of packaging materials		food and beverage industry	food safety principles		laboratory-based sciences	processes of foods and beverages manufacturing
	food safety standards						food legislation	food safety standards		pathogenic microorganisms in food	quality assurance methodologies
	food science						food preservation	food toxicity		quality assurance methodologies
	food storage						food product ingredients	foodborne diseases
	functional properties of foods						food products composition	health, safety and hygiene legislation
	legislation about animal origin products						food safety principles	laboratory-based sciences
	processes of foods and beverages manufacturing						food science	legislation about animal origin products
	quality assurance methodologies						food storage	quality assurance methodologies
	risks associated to physical, chemical, biological hazards in food and beverages						food toxicity	risks associated to physical, chemical, biological hazards in food and beverages
							foodborne diseases
							ingredient threats
							laboratory-based sciences
							legislation about animal origin products
							pathogenic microorganisms in food
							quality assurance methodologies
	skill/competence	skill/competence	skill/competence	skill/competence	skill/competence	skill/competence	skill/competence	skill/competence	skill/competence	skill/competence	skill/competence
	apply requirements concerning manufacturing of food and beverages	analyse production processes for improvement	administer ingredients in food production	control food safety regulations	analyse packaging requirements	apply GMP	analyse samples of food and beverages	advocate for consumer matters in production plants	adapt production levels	analyse characteristics of food products at reception	apply GMP
	assess nutritional characteristics of food	analyse trends in the food and beverage industries	apply GMP	develop food safety programmes	apply GMP	apply HACCP	apply GMP	analyse samples of food and beverages	analyse production processes for improvement	analyse samples of food and beverages	apply HACCP
	assess quality characteristics of food products	apply control process statistical methods	apply HACCP	evaluate retail food inspection findings	apply HACCP	apply requirements concerning manufacturing of food and beverages	apply HACCP	apply GMP	apply control process statistical methods	apply GMP	apply requirements concerning manufacturing of food and beverages
	ensure correct goods labelling	apply GMP	apply requirements concerning manufacturing of food and beverages	investigate complaints related to consumer protection	apply requirements concerning manufacturing of food and beverages	carry out checks of production plant equipment	apply requirements concerning manufacturing of food and beverages	apply HACCP	apply GMP	apply HACCP	carry out checks of production plant equipment
	grade foods	apply HACCP	be at ease in unsafe environments	keep task records	care for food aesthetic	configure plants for food industry	detect microorganisms	apply requirements concerning manufacturing of food and beverages	apply HACCP	apply requirements concerning manufacturing of food and beverages	clean food and beverage machinery
	keep up-to-date with regulations	apply requirements concerning manufacturing of food and beverages	carry out checks of production plant equipment	maintain personal hygiene standards	identify innovative concepts in packaging	develop food production processes	ensure public safety and security	assess food samples	apply requirements concerning manufacturing of food and beverages	assess nutritional characteristics of food	ensure public safety and security
	manage time in food processing operations	communicate production plan	clean food and beverage machinery	monitor packaging operations	keep up with innovations in food manufacturing	disaggregate the production plan	follow-up lab results	assess HACCP implementation in plants	communicate production plan	assess quality characteristics of food products	identify the factors causing changes in food during storage
	perform food risk analysis	control of expenses	disassemble equipment	plan inspections for prevention of sanitation violations	manage packaging development cycle from concept to launch	disassemble equipment	identify the factors causing changes in food during storage	consider economic criteria in decision making	control of expenses	attend to detail regarding food and beverages	manage all process engineering activities
	perform food safety checks	ensure cost efficiency in food manufacturing	ensure refrigeration of food in the supply chain	prepare reports on sanitation	manage packaging material	keep up with innovations in food manufacturing	improve chemical processes	ensure correct goods labelling	create food production plan	blend food ingredients	manage delivery of raw materials
	perform quality audits	identify hazards in the workplace	ensure sanitation	take action on food safety violations	monitor filling machines	keep up-to-date with regulations	keep up with innovations in food manufacturing	give instructions to staff	detect bottlenecks	calibrate laboratory equipment	manage packaging material
	perform sensory evaluation	implement short term objectives	follow production schedule	train employees	monitor packaging operations	manage all process engineering activities	lead process optimisation	identify hazards in the workplace	disaggregate the production plan	collect samples for analysis	monitor freezing processes
	prepare visual data	interpret data in food manufacturing	keep inventory of goods in production		select adequate packaging for food products	manage corrective actions	manage discarded products	identify the factors causing changes in food during storage	enhance production workflow	conduct food tests	monitor ingredient storage
	store raw food materials	keep up with innovations in food manufacturing	lift heavy weights		watch food product trends	mitigate waste of resources	manage food manufacturing laboratory	keep up-to-date with regulations	ensure cost efficiency in food manufacturing	ensure public safety and security	monitor the production line
	work in a food processing team	maintain relationship with customers	monitor ingredient storage			monitor equipment	monitor developments used for food industry	lead inspections	give instructions to staff	follow hygienic procedures during food processing	prepare visual data
	work independently in service of a food production process	manage corrective actions	monitor the production line				monitor processing conditions	maintain relationships with government agencies	implement short term objectives	follow laboratory manuals	schedule regular machine maintenance
		manage resources in food manufacturing	support management of raw materials				operate microscope	maintain updated professional knowledge	keep up with innovations in food manufacturing	identify the factors causing changes in food during storage	set up equipment for food production
		oversee production requirements					perform food risk analysis	manage communications with food industry governmental bodies	maintain updated professional knowledge	interpret data in food manufacturing	write work-related reports
		plan food plant production activities					perform microbiological analysis in the food chain	manage health and safety standards	manage backlogs	keep food laboratory inventory
		plan shifts of employees					prepare visual data	manage the use of additives in food manufacturing	meet productivity targets	keep up-to-date with regulations
		set production KPI						perform food safety checks	monitor ingredient storage	maintain laboratory equipment
		set quality assurance objectives						perform inspection analysis	schedule regular machine maintenance	measure pH
		supervise employees in food production plants						perform quality audits	support management of raw materials	perform physico-chemical analysis to food materials
								set quality assurance objectives		prepare visual data
								work in cold environments		preserve samples
								write routine reports		pursue excellence in the creation of food products
										report test findings
										set quality assurance objectives
