# Supplementary material for: A Guide for the Food Industry to Meet the Future Skills Requirements Emerging with Industry 4.0
Source: Foods. 2020 Apr 14;9(4):492. doi: 10.3390/foods9040492 (PMC7230995; doi:10.3390/foods9040492)
Supplement: Supplementary file 1 [file foods-09-00492-s001.zip › Figure 10 original.xlsx]

## Sheet: food
food grader	food production manager	food production operator	food safety specialist	food and beverage packaging technologist	food production engineer	food biotechnologist	food safety inspector	food production planner	food analyst	food technician
future skills	future skills	future skills	future skills	future skills	future skills	future skills	future skills	future skills	future skills	future skills
essential	essential	essential	essential	essential	essential	essential	essential	essential	essential	essential
data analysis and mathematical skills	advanced communication and negotiation skills	advanced data analysis and mathematical skills	data analysis and mathematical skills	basic digital skills	basic digital skills	basic digital skills	data analysis and mathematical skills	advanced data analysis and mathematical skills	data analysis and mathematical skills	advanced data analysis and mathematical skills
quantitive and statistical skills	leadership and managing others	use of complex digital communication tools	quantitive and statistical skills	advanced data analysis and mathematical skills	advanced data analysis and mathematical skills	advanced data analysis and mathematical skills	quantitive and statistical skills	cybersecurity	quantitive and statistical skills	use of complex digital communication tools
basic digital skills	adaptability and continuous learning	Interpersonal skills and empathy	basic digital skills	cybersecurity	advanced IT skills & Programming	use of complex digital communication tools	basic digital skills	use of complex digital communication tools	basic digital skills	Interpersonal skills and empathy
cybersecurity	critical thinking & decision making	adaptability and continuous learning	cybersecurity	use of complex digital communication tools	use of complex digital communication tools	advanced IT skills & programming	cybersecurity	advanced IT skills & programming	cybersecurity	adaptability and continuous learning
inspecting and monitoring skills	personal experience	teaching and training others	inspecting and monitoring skills	advanced IT skills & programming	cybersecurity	entrepreneurship and initiative taking	inspecting and monitoring skills	entrepreneurship and initiative taking	inspecting and monitoring skills	teaching and training others
use of digital communication tools	active listening	active listening	use of digital communication tools	entrepreneurship and initiative taking	advanced communication skills	adaptability and continuous learning	use of digital communication tools	adaptability and continuous learning	use of digital communication tools	active listening
critical thinking and decision making	work autonomously	basic numeracy and communication	critical thinking and decision making	adaptability and continuous learning	leadership and managing others	critical thinking & decision making	critical thinking and decision making	critical thinking & decision making	critical thinking and decision making	basic numeracy and communication
adaptability and continious learning	quantitative and statistical skills	basic data input and processing	adaptability and continious learning	critical thinking & decision making	entrepreneurship and initiative taking	basic numeracy and communication	adaptability and continious learning	basic numeracy and communication	adaptability and continious learning	basic data input and processing
complex information processing and interpretation	complex information processing and interpretation	advanced literacy	complex information processing and interpretation	basic numeracy and communication	adaptability and continuous learning	basic data input and processing	complex information processing and interpretation	basic data input and processing	complex information processing and interpretation	advanced literacy
IoT technology	prcess analysis	complex information processing and interpretation	process analysis	basic data input and processing	teaching and training others	advanced literacy	process analysis	advanced literacy	process analysis	complex information processing and interpretation
collaborative/ autonomous robots	creativity	process analysis	initiative taking	advanced literacy	critical thinking & decision making	quantitative and statistical skills	initiative taking	quantitative and statistical skills	initiative taking	process analysis
big data	complex problem solving	creativity	advanced IT skills & Programming	auantitative and statistical skills	active listening	complex information processing and interpretation	advanced IT skills & Programming	complex information processing and interpretation	advanced IT skills & Programming	creativity
cloud computing	basic digital skills	complex problem solving	traceability	complex information processing and interpretation	complex information processing and interpretation	process analysis	traceability	process analysis	traceability	complex problem solving
sensors technology	advanced data analysis and mathematical skills	IoT	adaptability and continious learning	process analysis	process analysis	complex problem solving	adaptability and continious learning	creativity	adaptability and continious learning	IoT
machine learning	cybersecurity	Manufacturing Execution System (MES)	IoT technology	creativity	creativity	IoT technology	sensors technology	complex problem solving	collaborative/ autonomous robots	Manufacturing Execution System (MES)
traceability	use of complex digital communication tools	traceability	cloud computing	complex problem solving	complex problem solving	traceability	big data	traceability	IoT technology	traceability
	advanced IT skills & programming	cybersecurity	big data	traceability	traceability	cybersecurity	collaborative/ autonomous robots	Manufacturing Execution System (MES)	big data	cybersecurity
	interpersonal skills and empathy	cloud computing	sensors technology	collaborative/ autonomous robots	collaborative/ autonomous robots	collaborative/ autonomous robots	machine learning	active listening	cloud computing	cloud computing
	entrepreneurship and initiative taking	big data	machine learning	IoT technology	IoT technology	IoT technology		personal experience	sensors technology	big data
	Manufacturing Execution System (MES)	collaborative/ autonomous robots	collaborative/ autonomous robots	big data	big data	big data		collaborative/ autonomous robots	machine learning	collaborative/ autonomous robots
	IoT technology			cloud computing	cloud computing	cloud computing		IoT technology
	cloud computing			sensors technology	sensors technology	sensors technology		big data
	big data				augmented reality	machine learning		cloud computing
	machine learning				machine learning	cybersecurity		sensors technology
	deep learning							augmented reality
								machine learning
								twin factory
								collaborative/ autonomous robots
								traceability
optional	optional	optional	optional	optional	optional	optional	optional	optional	optional	optional
general equipment repair and mechanical skills	adaptability and continuous learning	personal experience	personal experience	personal experience	interpersonal skills and empathy	personal experience	personal experience	teaching and training others	personal experience	personal experience
adaptability and continious learning	training and teaching others	initiative taking	active listening	teaching and training others	personal experience	teaching and training others	active listening	interpersonal skills and empathy	active listening	initiative taking
teaching and training the others	sensors technology	augmented reality	work autonomously	work autonomously	work autonomously	work autonomously	teaching and training the others		teaching and training the others	augmented reality
active listening	collaborative/ autonomous robots	machine learning	augmented reality	active listening	quantitative and statistical skills	active listening	augmented reality		augmented reality	machine learning
process analysis	traceability			interpersonal skills and empathy	basic data input and processing	interpersonal skills and empathy
				machine learning		augmented reality
				augmented reality
