# Supplementary material for: A Guide for the Food Industry to Meet the Future Skills Requirements Emerging with Industry 4.0
Source: Foods. 2020 Apr 14;9(4):492. doi: 10.3390/foods9040492 (PMC7230995; doi:10.3390/foods9040492)
Supplement: Supplementary file 1 [file foods-09-00492-s001.zip › Figure S4 original .xlsx]

## Sheet: food
ESCO Occupation	food grader	food production manager	food production operator	food safety specialist	food and beverage packaging technologist	food production engineer	food biotechnologist	food safety inspector	food production planner	food analyst	food technician
	optional	optional	optional	optional	optional	optional	optional	optional	optional	optional	optional
	knowledge	knowledge	knowledge	knowledge	knowledge	knowledge	knowledge	knowledge	knowledge	knowledge	knowledge
		food safety standards	centrifugal force	cold chain	food safety principles	food and beverage industry	food materials	food homogenisation	food safety standards	fermentation processes of food	cleaning of reusable packaging
		legislation about animal origin products	cleaning of reusable packaging	food homogenisation	food safety standards	food homogenisation	food safety standards	food policy		food homogenisation	combination of flavours
			condiment manufacturing processes	food policy	food science	food preservation	risks associated to physical, chemical, biological hazards in food and beverages			food legislation	combination of textures
			fermentation processes of food	general principles of food law	ingredient threats	food safety standards	statistics			food products composition	fermentation processes of beverages
			food canning production line		risks associated to physical, chemical, biological hazards in food and beverages					risks associated to physical, chemical, biological hazards in food and beverages	fermentation processes of food
			food homogenisation							statistics	food canning production line
			food storage								food legislation
			health, safety and hygiene legislation								food materials
			hydrogenation processes for edible oils								food safety principles
			milk production process								laboratory-based sciences
			modern brewing systems								legislation about animal origin products
	skill/competence	skill/competence	skill/competence	skill/competence	skill/competence	skill/competence	skill/competence	skill/competence	skill/competence	skill/competence	skill/competence
	advice food processing professionals	adapt production levels	adjust drying process to goods	analyse samples of food and beverages	assess HACCP implementation in plants	analyse work-related written reports	adjust production schedule	analyse characteristics of food products at reception	act reliably	analyse packaging requirements	adjust production schedule
	advise on food preservation	advocate for consumer matters in production plants	administer materials to tea bag machines	assess food samples	detect microorganisms	assess HACCP implementation in plants	analyse work-related written reports	apply foreign language for international trade	analyse work-related written reports	analyse trends in the food and beverage industries	administer ingredients in food production
	analyse samples of food and beverages	apply foreign language for international trade	apply different dehydration processes of fruits and vegetables	audit HACCP	develop new food products	be at ease in unsafe environments	apply food technology principles	assess environmental parameters at the workplace for food products	apply foreign language for international trade	analyse work-related written reports	analyse packaging requirements
	apply scientific methods	assess environmental plans against financial costs	apply extruding techniques	develop food policy	develop standard operating procedures in the food chain	ensure compliance with environmental legislation in food production	apply preservation treatments	assess quality characteristics of food products	apply scientific methods	apply scientific methods	analyse production processes for improvement
	develop standard operating procedures in the food chain	ensure continuous preparedness for audits	apply preservation treatments	ensure correct goods labelling	ensure correct goods labelling	ensure full functioning of food plant machinery	apply scientific methods	be at ease in unsafe environments	assess ergonomics of the workplace	assess environmental parameters at the workplace for food products	analyse work-related written reports
	exert quality control to processing food	hire new personnel	check bottles for packaging	monitor sugar uniformity	keep up-to-date with regulations	food plant design	assess food samples	check bottles for packaging	be at ease in unsafe environments	assess food samples	apply control process statistical methods
	follow hygienic procedures during food processing	lead process optimisation	check quality of products on the production line	use instruments for food measurement	label foodstuffs	lead process optimisation	assess HACCP implementation in plants	check the quality of raw materials at reception	hire new personnel	assess shelf life of food products	apply food technology principles
	handle communications in the food processing industry	manage communications with food industry governmental bodies	check the quality of raw materials at reception		manage corrective actions	perform quality audits	assess shelf life of food products	communicate commercial and technical issues in foreign languages	keep food laboratory inventory	check bottles for packaging	assist in the development of standard operating procedures in the food chain
	identify hazards in the workplace	manage medium term objectives	conduct cleaning in place		participate in the development of new food products	write work-related reports	be at ease in unsafe environments	develop food policy	keep up-to-date with regulations	check quality of products on the production line	be at ease in unsafe environments
	keep up with innovations in food manufacturing	manage staff	dispose food waste			interpret extraction data	carry out environmental audits	follow hygienic procedures during food processing	lead process optimisation	detect microorganisms	calibrate laboratory equipment
	measure precise food processing operations	mitigate waste of resources	dispose non-food waste within the food industry			liaise with well test engineers	carry out training in environmental matters	handle communications in the food processing industry	liaise with colleagues	develop new food products	check quality of products on the production line
	perform detailed food processing operations	monitor developments used for food industry	ensure compliance with environmental legislation in food production			monitor extraction logging operations	check quality of products on the production line	interpret data in food manufacturing	liaise with managers	develop standard operating procedures in the food chain	check the quality of raw materials at reception
	provide food labelling expertise	perform strategic planning in the food industry	ensure correct goods labelling			prepare extraction proposals	collect briefing regarding products	investigate customer complaints	plan food plant production activities	follow evaluation procedures of materials at reception	develop new food products
	write work-related reports	plan medium to long term objectives	examine production samples			prepare well formation evaluation programmes	develop new food products	label samples	plan self-organisation	follow-up lab results	ensure compliance with environmental legislation in food production
			execute chilling processes to food products			provide petroleum engineering support	develop standard operating procedures in the food chain	liaise with managers	provide written content	investigate customer complaints	ensure finished product meet requirements
			follow evaluation procedures of materials at reception			report well results	ensure compliance with environmental legislation in food production	manage challenging work conditions during food processing operations	use a computer	label samples	ensure full functioning of food plant machinery
			follow hygienic procedures during food processing			supervise staff	ensure finished product meet requirements	work in a food processing team	write routine reports	mitigate waste of resources	evaluate ingredient documentation from suppliers
			handle kitchen equipment according to the requirements			supervise worker safety	follow laboratory manuals		write work-related reports	monitor developments used for food industry	follow hygienic procedures during food processing
			label samples				keep up-to-date with regulations			participate in the development of new food products	follow-up lab results
			measure sugar refinement				monitor the production line			perform food risk analysis	investigate customer complaints
			mitigate waste of resources				participate in the development of new food products			perform food safety checks	keep inventory of goods in production
			monitor almond blanching process				perform quality audits			perform microbiological analysis in the food chain	manage corrective actions
			monitor coating specifications				write work-related reports			perform sensory evaluation	manage resources in food manufacturing
			monitor filling machines							write work-related reports	mitigate waste of resources
			monitor milled food products								monitor coating specifications
			monitor oil blending process								monitor developments used for food industry
			monitor sugar uniformity								monitor processing conditions
			mould chocolate								operate automated process control
			operate automated process control								participate in the development of new food products
			operate forklift								perform food risk analysis
			perform carbonation processes								perform quality audits
			perform cleaning duties								plan shifts of employees
			rectify spirits								read engineering drawings
			set up equipment for food production								select adequate packaging for food products
			tend bottle-washing machine
			tend packaging machines
			weigh materials
			work according to recipe
