# Supplementary material for: A Guide for the Food Industry to Meet the Future Skills Requirements Emerging with Industry 4.0
Source: Foods. 2020 Apr 14;9(4):492. doi: 10.3390/foods9040492 (PMC7230995; doi:10.3390/foods9040492)
Supplement: Supplementary file 1 [file foods-09-00492-s001.zip › Figure S1 original .xlsx]

## Sheet: Hoja1
Etiquetas de fila
Craft and related trades workers
Food processing, wood working, garment and other craft and related trades workers
Food processing and related trades workers
Food and beverage tasters and graders
food grader
http://data.europa.eu/esco/occupation/b4306d87-7992-47fc-914a-4485a4e7003c
food product grader
Food graders inspect, sort and grade food products. They grade food products according to sensory criteria or with the help of machinery. They determine the product's use by grading them into the appropriate classes and discarding damaged or expired foods. Food graders measure and weigh the products and report their findings so the food can be further processed.
7515
essential
knowledge
food and beverage industry
food legislation
food materials
food preservation
food product ingredients
food safety principles
food safety standards
food science
food storage
functional properties of foods
legislation about animal origin products
processes of foods and beverages manufacturing
quality assurance methodologies
risks associated to physical, chemical, biological hazards in food and beverages
skill/competence
apply requirements concerning manufacturing of food and beverages
assess nutritional characteristics of food
assess quality characteristics of food products
ensure correct goods labelling
grade foods
keep up-to-date with regulations
manage time in food processing operations
perform food risk analysis
perform food safety checks
perform quality audits
perform sensory evaluation
prepare visual data
store raw food materials
work in a food processing team
work independently in service of a food production process
optional
skill/competence
advice food processing professionals
advise on food preservation
analyse samples of food and beverages
apply scientific methods
develop standard operating procedures in the food chain
exert quality control to processing food
follow hygienic procedures during food processing
handle communications in the food processing industry
identify hazards in the workplace
keep up with innovations in food manufacturing
measure precise food processing operations
perform detailed food processing operations
provide food labelling expertise
write work-related reports
essential (future)
data analysis and mathematical skills
quantitive and statistical skills
basic digital skills
cybersecurity
inspecting and monitoring skills
use of digital communication tools
critical thinking and decision making
adaptability and continious learning
Complex information processing and interpretation
IoT technology
collaborative/ autonomous robots
big data
cloud computing
sensors technology
machine learning
traceability
optional (future)
general equipment repair and mechanical skills
adaptability and continious learning
teaching and training the others
active listening
process analysis
