# Supplementary material for: A Guide for the Food Industry to Meet the Future Skills Requirements Emerging with Industry 4.0
Source: Foods. 2020 Apr 14;9(4):492. doi: 10.3390/foods9040492 (PMC7230995; doi:10.3390/foods9040492)
Supplement: Supplementary file 1 [file foods-09-00492-s001.zip › Figure S2 original.xlsx]

## Sheet: food
ESCO Occupation	food grader	food production manager	food production operator	food safety specialist	food and beverage packaging technologist	food production engineer	food biotechnologist	food safety inspector	food production planner	food analyst	food technician
web link to ESCO	http://data.europa.eu/esco/occupation/b4306d87-7992-47fc-914a-4485a4e7003c	http://data.europa.eu/esco/occupation/a7d6a377-3d3b-41cf-9301-f4a0a7ad3d96	http://data.europa.eu/esco/occupation/e3dc66de-99c7-4607-a82b-7244036d316d	http://data.europa.eu/esco/occupation/00ab5610-e715-428f-99f6-b1e5e469dbcd	http://data.europa.eu/esco/occupation/8a925aca-f636-437c-8962-5deae170e246	http://data.europa.eu/esco/occupation/2f26a52b-cf45-4282-9138-478252161f00	http://data.europa.eu/esco/occupation/68ffc53b-6067-4fe7-bd85-c96f4a6c1e45	http://data.europa.eu/esco/occupation/7d8b3c73-20f8-467e-91e4-00378673a2cd	http://data.europa.eu/esco/occupation/623958d6-775c-4586-b928-86582d9d1b69	http://data.europa.eu/esco/occupation/33fe4c90-c4fd-4860-bdc5-24fcab16f45a	http://data.europa.eu/esco/occupation/afee6a28-f654-4ac7-a665-f758616bc689
alternative labels	food product grader	no alternative labels	food production operative // food production worker // food manufacturing worker // food worker	food production quality controller // trainee food safety specialist // food safety controller // senior food safety specialist // food scientist // food safety monitor // food safety advisor // food safety technician // food compliance manager (food safety) // assistant food safety specialist // HACCP compliance manager // food safety consultant // technical manager for food safety // food hygie…	food and beverage packaging expert // food and beverage packaging specialist // food and drinks packaging technologist // food and drinks packaging expert	food engineer	food biotech technician // food biotech specialist	food quality inspector // quality controller // food safety officer // quality inspector	food production planning expert // food production planning specialist // food manufacturing planner	food researcher // food research specialist // food analysis expert // food analysis specialist	food tech expert // food technology expert // food technology specialist // food tech specialist
Description	Food graders inspect, sort and grade food products. They grade food products according to sensory criteria or with the help of machinery. They determine the product's use by grading them into the appropriate classes and discarding damaged or expired foods. Food graders measure and weigh the products and report their findings so the food can be further processed.	Food production managers oversee and monitor production and have overall responsibility for staffing and related issues. Hence, they have a detailed knowledge of the manufacturing products and their production processes. On the one hand, they control process parameters and their influence on the product and on the other hand, they ensure that staffing and recruitment levels are adequate.	Food production operators supply and perform one or more tasks in different stages of the food production process. They perform manufacturing operations and processes to foods and beverages, perform packaging, operate machines manually or automatically, follow predetermined procedures, and take food safety regulations on board.	Food safety specialists organise processes and implement procedures to avoid problems with food safety. They comply with regulations. //	Food and beverage packaging technologists assess appropiate packaging for various food products. They manage matters in relation to packaging while ensuring customer specifications and company targets. They develop packaging projects as required.	Food production engineers oversee the electrical and mechanical needs of the equipment and machinery required in the process of manufacturing food or beverages. They strive to maximise plant productivity by engaging in preventive actions in reference to health and safety, good manufacturing practices (GMP), hygiene compliance, and performance of routine maintenance of machines and equipment.	Food biotechnologists study the life cycle of food from its preservation up to the spoilage and the food-borne pathogens. They research and understand food-borne diseases in order to prevent them. They ensure that food products abide by government regulations regarding food health and safety. //	Food safety inspectors carry out inspections in food processing environments from a food safety standpoint. They are part of official control bodies who check and control food products and processes to ensure compliance with regulations and laws governing safety and health.	Food production planners prepare production plans, evaluate all the variables in the process and strive to ensure that production objectives be achieved.	Food analysts perform standardised tests to determine the chemical, physical, or microbiological features of products for human consumption.	Food technicians assist food technologists in the deveolpment of processes for manufacturing foodstuffs and related productsÂ based on chemical, physical, and biological principles. They perform research and experiments on ingredients, additives and packaging. Food technicians also check product quality to ensure compliance with legislation and regulations.
ISCO Number	7515	1321	8160	2263	2141	2141	2131	3257	3122	3111	3119
